# Supplementary material for: Chiropteran types I and II interferon genes inferred from genome sequencing traces by a statistical gene-family assembler
Source: BMC Genomics. 2010 Jul 21;11:444. doi: 10.1186/1471-2164-11-444 (PMC3091641; doi:10.1186/1471-2164-11-444)
Supplement: Additional file 2 — Pva IFND clone-assembly comparison.fasta. This sequence alignment shows a comparison between Pteropus vampyrus IFND sequences obtained by 1) assembly from the genome sequencing trace archives, and 2) by direct cloning and sequencing. The cloned sequences include only those found in at least two independent clones. The assemblies include all those with intact ORFs plus three that appear to be pseudogenes. [file 1471-2164-11-444-S2.FAST]

>Pva IFND assembly 0
ATGGCCCAGTGCAGTTCGTGGCTGGCGGCTGGAGCGATGCTCAGCTCCATCCTGATTTGC
TCTCTTGGTGGA-GACGTGCCTTGGATCCATAGCCTAGAAAACAGGAAAATCGTCAGTCT
TTTGAGAGAGCTAG--AAGTTATCCCCTCTCACTTCTGCCTGAATGACTGAACTGACTTC
AAATTTCCTTGGGAAAGAGGAAGTATCACCGAAATCCAGAAGACACAACGCACCTGTTTC
CACCATCTCGTGCTCCAGCAGATCTTCAGCCTGTTGAACGCAGCGGACAGCCATGCTGCT
TGGAACCGCACCCTCCTCTATCAACTACTCTCTAGGCTTCATCACAGCCTGGAAGAGCTG
GACCAGACAAACGAAGGAAATCTGGTGTGTCCCTATTTGGGCATTCTTGTCTGGAATTAC
TTCCAA--GGAATCCATAACTATCTGAAACAAAAGAAGTACAGCACCTGTGCTTGGGAGG
TTGTCAGAGTCGAGATCACAGCACGCCTTTTTCTCATGTGA
>Pva IFND assembly 7
ATGGCCCAGTGCAGTTCGTGGCTGGCGGCTGGAGCGATGCTCAGCTCCATCCTGATTTGC
TCTCTTGGTGGA-GACGTGCCTTGGATCCATAGCCTAGAAAACAGGAAAATCGTCAGTCT
TTTGAGAGAGCTAG--AAGTTATTCCCTCTCACTTCTGCCTGAATGACAGAACTGACTTC
AAATTTCCTTGGAAAAGAGGAAGTATCACCGAAATCCAGAAGACACAACGCACCTGTTTC
CACCATCTCGTGCTCCAGCAGATCTTCAGCCTGTTGAACGCAGCGGACAGCCATGCTGCT
TGGAACCGCACCCTCCTCTATCAACTACTCTCTAGGCTTCATCACAGCCTGGAAGAGCTG
GACCAGACAAACGAAGGAAATCTGGTGTGTCCCTATTTGGGCATTCTTGTCTGGAATTAC
TTCCAA--GGAATCCATAACTATCTGAAACAAAAGAAGTACAGCACCTGTGCTTGGGAGG
TTGTCAGAGTCGAGATCACAGCACGCCTTTTTCTCATGTGA
>Pva IFND assembly 12
ATGGCCCAGTGCAGTTCGTGGCTGGCGGCTGGAGCGATGCTCAGCTCCATCCTGATTTGC
TCTCTTGGTGGA-GACGTGCCTTGGATCCATAGCCTAGAAAACAAGAAAATCGTCAGTCT
TTTGAGAGAGCTAG--AAGTTATCCCCTCTCACTTCTGCCTGAATGACTGAACTGACTTC
AAATTTCCTTGGGAAAGAGGAAGTATCACCGAAATCCAGAAGACACAACGCACCTGTTTC
CACCATCTCGTGCTCCAGCAGATCTTCAGCCTGTTGAACGCAGCGGACAGCCATGCTGCT
TGGAACCGCACCCTCCTCTATCAACTACTCTCTAGGCTTCATCACAGCCTGGAAGAGCTG
GACCAGACAAACGAAGGAAATCTGGTGTGTCCCGATTTGGGCATTCTTGTCTGGAATTAC
TTCCAA--GGAATCCATAACTATCTGAAACAAAAGAAGTACAGCACCTGTGCTTGGGAGG
TTGTCAGAGTCGAGATCACAGCGCGCCTTTTTCTCATGTGA
>Pva IFND assembly 6
ATGGCCCAGTGCAGTTCGTGGCTGGCGGCTGGAGCGATGCTCAGCTCCATCCTGATTTGC
TCTCTTGGTGGA-GACGTGCCTTGGATCCATAGCCTAGAAAACAAGAAAATCGTCAGTCT
TTTGAGAGAGCTAG--AAGTTATCCCCTCTCACTTCTGCCTGAATGACAGAACCGACTTC
AAATTTCCTTGGGAAAGAGGAAGTATCACCGAAATCCAGAAGACACAACGCACCTGTTTC
CACCATCTCGTGCTCCAGCAGATCTTCAGCCTGTTGAACGCAGCGGACAGCCATGCTGCT
TGGAACCGCACCCTCCTCTATCAACTACTCTCTAGGCTTCATCACAGCCTGGAAGAGCTG
AACCAGACAAACGAAGGAAATCTGGTGTGTCCCGATTTGGGCATTCTTGTCTGGAATTAC
TTCCAAGGAGAATCCATAACTATCTGAAACAAAAGAAGTACAGTACCTGTGCTTGGGAGG
TTGTCAGAGTCGAGATCACAGCACGCCTTTTTCTCACGTGA
>Pva IFND assembly 8
ATGGCCCAGTGCAGTTCGTGGCTGGCGGCTGGAGCGATGCTCAGCTCCATCCTGATTTGC
TCTCTTGGTGGA-GACGTGCCTTGGATCCATAGCCTAGAAAACAAGAAAATCGTCAGTCT
TTTGAGAGAGCTAG--AAGTTATCCCCTCTCACTTCTGCCTGAATGACAGAACCTACTTC
AAATTACCTTGGGAAAGAGGAAGTATCACTGAAATCCAGAAGACACAACGCACCTGTTTC
CACCATCTCGTGCTCCAACAGATTGTCAACCTGTTGAACGCAGCGGACAGCCATGCTGCT
TGGAACCGCACCCTCCTCTATCAACTACTCTCTAGGCTTCATCACAGTCTGGAAAAGCTG
GACCAGACAAACGAAGGAAATCTGGTTTGTCCCGATTTGGGCATTCTTGTCTGGAATTAC
TTCCAA--AGAATCCATAAATATCTGAAACA---GAAGTACAGCACCTGTGCTTGGGAGG
TTGTCAGAGTCGAGATCACAGCGCTCCTTTTTCTCACGTGA
>Pva IFND assembly 10
ATGGCCCAGTGCAGTTCGTGGCTGGCGGCTGGAGCGATGCTCAGCTCCATCCTGATTTGC
TCTCTTGGTGGA-GACGTGCCTTGGATCCATAGCCTAGAAAACAAGAAAATCGTCAGTCT
TTTGAGAGAGCTAG--AAGTTATCCCCTCTCACTTCTGCCTGAATGACAGAACCGACTTC
AAATTTCCTTGGGAAAGAGGAAGTATCACCGAAATCCAGAAGACACAACGCACCTGTTTC
CACCATCTCATTCTCCAGCAGATCTTCAGCCTGTTGAACGCAGCGGACAGCCATGCTGCT
TGGAACCGCACCCTCCTCTATCAACTACTCTCTAGGCTTCATCACAGCCTGGAAGAGCTG
GACCAGACAAACGAAGGAAATCTGGTGTGTCCCGATTTGGGCATTCTTGTCTGGAATTAC
TTCCAA--GGAATCCATAACTATCTGAAAAAAAAGAAGTACAGCACCTGTGCTTGGGAGG
TTGTCAGAGTCGAGATCACAGCGCGCCTTTTTCTCATGTGA
>Pva IFND assembly 13
ATGGCCCAGTGCAGTTCGTGGCTGGCGGCTGGAGCGATGCTCAGCTCCATCCTGATTTGC
TCTCTTGGTGGA-GACGTGCCTTGGATCCATAGCCTAGAAAACAAGAAAATCGTCAGTCT
TTTGAGAGAGCTAG--AAGTTATCCCCTCTCACTTCTGCCTGAATGACAGAACCGACTTC
AAATTTCCTTGGGAAATAGGAAGTATCACCGAAATCCAGAAGACACAACGCACCTGTTTC
CACCATCTCATTCTCCAGCAGATCTTCAGCCTGTTGAACGCAGCGGACAGCCATGCTGCT
TGGAACCGCACCCTCCTCTATCAACTACTCTCTAGGCTTCATCACAGCCTGGAAGAGCTG
GACCAGACAAACGAAGGAAATCTGGTGTGTCCCGATTTGGGCATTCTTGTCTGGAATTAC
TTCCAA--GGAATCCATAACTATCTGAAACAAAAGAAGTACAGCACCTGTGCTTGGGAGG
TTGTCAGAGTCGAGATCACAGCACGCCTTTTTCTCATGTGA
>Pva IFND assembly 2
ATGGCCCAGTGCAGTTCGTGGCTGGCGGCTGGAGAGATGCTCAGCTCCATCCTGATTTGC
TCTCTTGGTGGA-GACGTGCCTTGGATCCATAGCCTAGAAAACAGGAAAATCGTCAGTCT
TTTGAGAGAGCTAG--AAGTTATCCCCTCTCACTTCTGCCTGAATGACAGAACCGACTTC
AAATTTCCTTGGGAAAGAGGAAGTATCACCGAAATCCAGAAGACACAACGCACCTGTTTC
CACCATCTCATTCTCCAGCAGATCTTCAGCCTGTTGAACGCAGCGGACAGCCATGCTGCT
TGGAACCGCACCCTCCTCTATCAACTACTCTCTAGGCTTCATCACAGCCTGGAACAGCTG
GACCAGACAAACGAAGGAAATCTGGTGTGTCCCTATTTGGGCATTCTTGTCTGGAATTAC
TTCCAA--GGAATCCATAACTATCTGAAACAAAAGAAGTACAGCACCTGTGCTTGGGAGG
TTGTCAGAGTCGAGATCACAGCGCGCCTTTTTCTCATGTGA
>Pva IFND clone 1
ATGGCCCAGTGCAGTTCGTGGCTGGCGGCTGGAGAGATGCTCAGCTTCATTCTGATTTGC
TCTCTTGGTGGA-GACGTGCCTTGGATCCATAGCCTAGAAAACAGGAAAATCGTCAGTCT
TTTGAGAGAGCTGG--AAGTTATCCCCTCTCACTTCTGCCTGAAAGACAGAACCGACTTC
AAATTTCCTTGGGAAAGAGGAAGTATCACCGAAATCCAGAAGACACAACGCACCTGTTTC
CACCATCTCATTCTCCAGCAGATCTTCAGCCTGTTGAACGCAGAGGACAGCCATGCTGCT
TGGAACCGCACCCTCCTCTATCAACTACTCTCTAGGCTTCATCACAGCCTGGAAGAGCTG
GACCAGACAAACGAAGGAAATCTGGTGTGTCCCGATTTGGGCATTCTTGTCTGGAATTAC
TTCCAA--GGAATCCATAACTATCTGAAACAAAAGAAGTACAGCACCTGTGCTTGGGAGG
TTGTCAGAGTCGAGATCACAGCGCGCCTTTTTCTCATGTGA
>Pva IFND clone 3
ATGGCCCAGTGCAGTTCGTGGCTGGCGGCTGGAGCGATGCTCAGCTTCATTCCGATTTGC
TCTCTTGGTGGA-GACGTGCCTTGGATCCATAGCCTAGAAAACAGGAAAATCGTCAGTCT
TTTGAGAGAGCTAG--AAGTTATCCCCTCTCACTTCTGCCTGAAAGACAGAACCGACTTC
AAATTTCCTTGGGAAAGAGGAAGTATCACCGAAATCCAGAAGACACAACGCACCTGTTTC
CACCATCTCATGCTCCAGCAGATCTTCAGCCTGTTGAACGTAGAGGACAGCCATGCTGCT
TGGAACCACACCCTCCTCTATCAACTACTCTCTAGGCTTCATCACAGCCTGGAAGAGCTG
GACCAGACAAACGAAGGAAATCTGGTGTGTCCCTATTTGGGCATTCTTGTCTGGAATTAC
TTCCAA--GGAATCCATAACTATCTGAAACAAAAGAAGTACAGCACCTGTGCTTGGGAGG
TTGTCA--GTCGAGATCACAGCGCGCCTTTTTCTCATGTGA
>Pva IFND clone 13
ATGGCCCAGTGCAGTTCGTGGCTGGCGGCTGGAATGATGCTCAGCTCCATCCTGATTTGC
TCTCTTGGTGGA-GACGTGCCTTGGATCCATAGCCTAGAAAACAGGAAAATCGTCAGTCT
TTTGAGAGAAAGAGTGACGTTATTCCCTCTCACTTCTGCCTGAATGACAGAACCGACTTC
AACTTTCCTTGGGAAAGAGGGAGTATCACCGAAATCCAGAAGACACAACGCACCTGTTTC
CACCATCTCATGCTCCAGCAGATCTTCAGCCTGTTAAACGCAGCGGACAGCCATGCTGCT
TGGAACCGCACCCTCCTCTATCAACTACTCTCTAGGCTTCATCACAGCCTGGAAGAGCTG
GACCAGACAAATGAAGGAAATCTGGTTTGTCCCTATTTGGGCATTCTTGTCTGGAATTAC
TTCCAA--GGAATCCATAACTATCTAAAACAAAAGAAGTACAGCACCTGTGCTTGGGAGG
TTGTCGGAGTCATGATCACAGCGCGCCTTTTTCTCATGTGA
