# Supplementary material for: Chiropteran types I and II interferon genes inferred from genome sequencing traces by a statistical gene-family assembler
Source: BMC Genomics. 2010 Jul 21;11:444. doi: 10.1186/1471-2164-11-444 (PMC3091641; doi:10.1186/1471-2164-11-444)
Supplement: Additional file 4 — Mlu + Pva + Hsa + SscSelectedIntactOrfsAA-aligned.fasta. The amino acid sequences used in the phylogenetic analysis. [file 1471-2164-11-444-S4.FAST]

>HsaIFNA1  
MASPFALLMVLVVLSCKSSCSLGCDLPETHSLDNRRTLMLLAQMSRISPSSCLMDRHDFG
FPQEEFDGNQFQKAPAISVLHELIQQIFNLFTTKDSSAAWDEDLLDKFCTELYQQLNDLE
ACVMQEERVGETPLMNADSILAVKKYFRRITLYLTEKKYSPCAWEVVRAEIMRSLSLSTN
LQERLRRKE----------------------------------
>HsaIFNA2  
MALTFALLVALLVLSCKSSCSVGCDLPQTHSLGSRRTLMLLAQMRRISLFSCLKDRHDFG
FPQEEFGNQFQKAETIPVLHEMIQQIFNLFSTKDSSAAWDETLLDKFYTELYQQLNDLEA
CVIQGVGVTETPLMKEDSILAVRKYFQRITLYLKEKKYSPCAWEVVRAEIMRSFSLSTNL
QESLRSKE-----------------------------------
>HsaIFNA4  
MALSFSLLMAVLVLSYKSICSLGCDLPQTHSLGNRRALILLAQMGRISHFSCLKDRHDFG
FPEEEFDGHQFQKAQAISVLHEMIQQTFNLFSTEDSSAAWEQSLLEKFSTELYQQLNDLE
ACVIQEVGVEETPLMNEDSILAVRKYFQRITLYLTEKKYSPCAWEVVRAEIMRSLSFSTN
LQKRLRRKD----------------------------------
>HsaIFNA5  
MALPFVLLMALVVLNCKSICSLGCDLPQTHSLSNRRTLMIMAQMGRISPFSCLKDRHDFG
FPQEEFDGNQFQKAQAISVLHEMIQQTFNLFSTKDSSATWDETLLDKFYTELYQQLNDLE
ACMMQEVGVEDTPLMNVDSILTVRKYFQRITLYLTEKKYSPCAWEVVRAEIMRSFSLSAN
LQERLRRKE----------------------------------
>HsaIFNA6  
MALPFALLMALVVLSCKSSCSLDCDLPQTHSLGHRRTMMLLAQMRRISLFSCLKDRHDFR
FPQEEFDGNQFQKAEAISVLHEVIQQTFNLFSTKDSSVAWDERLLDKLYTELYQQLNDLE
ACVMQEVWVGGTPLMNEDSILAVRKYFQRITLYLTEKKYSPCAWEVVRAEIMRSFSSSRN
LQERLRRKE----------------------------------
>HsaIFNA7  
MARSFSLLMVVLVLSYKSICSLGCDLPQTHSLRNRRALILLAQMGRISPFSCLKDRHEFR
FPEEEFDGHQFQKTQAISVLHEMIQQTFNLFSTEDSSAAWEQSLLEKFSTELYQQLNDLE
ACVIQEVGVEETPLMNEDFILAVRKYFQRITLYLMEKKYSPCAWEVVRAEIMRSFSFSTN
LKKGLRRKD----------------------------------
>HsaIFNA8  
MALTFYLLVALVVLSYKSFSSLGCDLPQTHSLGNRRALILLAQMRRISPFSCLKDRHDFE
FPQEEFDDKQFQKAQAISVLHEMIQQTFNLFSTKDSSAALDETLLDEFYIELDQQLNDLE
SCVMQEVGVIESPLMYEDSILAVRKYFQRITLYLTEKKYSSCAWEVVRAEIMRSFSLSIN
LQKRLKSKE----------------------------------
>HsaIFNA10 
MALSFSLLMAVLVLSYKSICSLGCDLPQTHSLGNRRALILLGQMGRISPFSCLKDRHDFR
IPQEEFDGNQFQKAQAISVLHEMIQQTFNLFSTEDSSAAWEQSLLEKFSTELYQQLNDLE
ACVIQEVGVEETPLMNEDSILAVRKYFQRITLYLIERKYSPCAWEVVRAEIMRSLSFSTN
LQKRLRRKD----------------------------------
>HsaIFNA13 
MASPFALLMALVVLSCKSSCSLGCDLPETHSLDNRRTLMLLAQMSRISPSSCLMDRHDFG
FPQEEFDGNQFQKAPAISVLHELIQQIFNLFTTKDSSAAWDEDLLDKFCTELYQQLNDLE
ACVMQEERVGETPLMNADSILAVKKYFRRITLYLTEKKYSPCAWEVVRAEIMRSLSLSTN
LQERLRRKE----------------------------------
>HsaIFNA14 
MALPFALMMALVVLSCKSSCSLGCNLSQTHSLNNRRTLMLMAQMRRISPFSCLKDRHDFE
FPQEEFDGNQFQKAQAISVLHEMMQQTFNLFSTKNSSAAWDETLLEKFYIELFQQMNDLE
ACVIQEVGVEETPLMNEDSILAVKKYFQRITLYLMEKKYSPCAWEVVRAEIMRSLSFSTN
LQKRLRRKD----------------------------------
>HsaIFNA16 
MALSFSLLMAVLVLSYKSICSLGCDLPQTHSLGNRRALILLAQMGRISHFSCLKDRYDFG
FPQEVFDGNQFQKAQAISAFHEMIQQTFNLFSTKDSSAAWDETLLDKFYIELFQQLNDLE
ACVTQEVGVEEIALMNEDSILAVRKYFQRITLYLMGKKYSPCAWEVVRAEIMRSFSFSTN
LQKGLRRKD----------------------------------
>HsaIFNA17 
MALSFSLLMAVLVLSYKSICSLGCDLPQTHSLGNRRALILLAQMGRISPFSCLKDRHDFG
LPQEEFDGNQFQKTQAISVLHEMIQQTFNLFSTEDSSAAWEQSLLEKFSTELYQQLNNLE
ACVIQEVGMEETPLMNEDSILAVRKYFQRITLYLTEKKYSPCAWEVVRAEIMRSLSFSTN
LQKILRRKD----------------------------------
>HsaIFNA21 
MALSFSLLMAVLVLSYKSICSLGCDLPQTHSLGNRRALILLAQMGRISPFSCLKDRHDFG
FPQEEFDGNQFQKAQAISVLHEMIQQTFNLFSTKDSSATWEQSLLEKFSTELNQQLNDLE
ACVIQEVGVEETPLMNVDSILAVKKYFQRITLYLTEKKYSPCAWEVVRAEIMRSFSLSKI
FQERLRRKE----------------------------------
>HsaIFNW1  
MALLFPLLAALVMTSYSPVGSLGCDLPQNHGLLSRNTLVLLHQMRRISPFLCLKDRRDFR
FPQEMVKGSQLQKAHVMSVLHEMLQQIFSLFHTERSSAAWNMTLLDQLHTGLHQQLQHLE
TCLLQVVGEGESAGAISSPALTLRRYFQGIRVYLKEKKYSDCAWEVVRMEIMKSLFLSTN
MQERLRSKDRDLGSS----------------------------
>OanIFNA1  
MANTGLVQIALVLLFSTSTISLACRPLQTADVEQSLNRLDRLEGKSLLSCLEHRKDFQFP
RAVVEAGLLQKGNRAVVVHELLQQIFTVFSQNLSQTSWDQAEVENFLHRLHRQLQELEVC
VEKDTDPSRASVGSGILRLRLKSYFRGISLYLRDKEYSSCAWEIVRAEIRRCIFQLMKTL
RN-----------------------------------------
>OanIFNA2  
MPSSSPTVFNRDPGKKDTQRTDWFATSSIALGRTAAERFIMANTGLVQIALVLLFSTSTV
SLTCRPLQTADVEQSLNRLDRMKGKSLLSCLEHRKDFQFPRAVVEAGLLQKGNRAVVVHE
LLQQIFTVFSQTLSQTGWDQAEVENFLHGLHRQLEELEVCLEEDTDPSQASVGSGILRLR
LKSYFRGISLYLRDKEYSSCAWEIVRAEIRRCIFRLLQTLRN-
>OanIFNA3  
MPSSSPTVFNRDPGKKDTQRTDWFATSSIALGRTAAERFIMANTGLVQIALVLLFSTSTV
SLACRPLQTADVEQSLNRLDRMEGKSLLSCLEHRKDFQFPRAVVEAGLLQKGNRAVVVHE
LLQQIFTVFSQTLSQTGWDQAEVENFLHGLHRQLEELEVCLEEDTDPSQASVGSGILRLR
LKSYFRGISLYLRDKEYSSCAWEIVRVEIRRCIIQLVQTLRN-
>OanIFNA4  
MTNAGLIQIVLVLLVSTSTVSLSCSLLHTVCMEQSLKRLDRMQGKSLLSCLKDRKDFQLP
QELVEAGPFKEGNRAVAVHELLQQIFTIFSQNLSQTGWDQSEVENFLHGLHRQLEELEVC
AEQGTDTRWASVGSDILRLRLKSYFRSISLYLRDKDYSSCAWEIVRAQIRRCIFQFMRRL
RN-----------------------------------------
>OanIFNB1  
MEARELQTLHLININLSNPEQHPNTMTNRSSLPFVLWLLLPTTIMAQGYPKLYSHQWLSN
WQSLHLLDEMGGQFPLHCLKEKTNFKLPAEMMHPHQFQQENATEAIHDLLQNIFNIFGRN
HSQTGWDEATVEKFLHGVHKEMMRLELFLEEEMGWENSTLRGDVSLHIKSYFKGMMDYLK
GRDYSSCAWEVTRMEAKRCFLVMYRLTRKLKK-----------
>OanIFNB2  
MICRSFLPFVLLLLLTMTIVAQSYPKLYSHQWLNNWQSLHLLDEMGGQFPLHCLKERMKF
KLPAEMVHPHQFQQENATEAIHDLLQHIFNVFSRNHSQTGWDEATVEKFLHGVHKEMMRL
EVFLEEEMGWENSTLRRDISLHIKSYFKRMMDYLKGRNYSSCAWEVIRMKTKRCFLVIYR
LTRKLKK------------------------------------
>SscrIFNA1 
MAPTSAFLTALVLLSCNAIYSLGCDLPQTHSLAHTRALRLLAQMRRISPFSCLDHRRDFG
FPQEALGGNQVQKAQAMALVHEMLQQTFQLFSTEGSAAAWDESLLHQFCTGLDQQLRDLE
ACVMQEAGLEGTPLLEEDSILAVRKYFHRLTLYLQEKSYSPCAWEIVRAEVMRAFSSSRN
L------------------------------------------
>SscrIFNA2 
MAPTSAFLTALVLLSCNAICCLGCDLPQTHSLAHTRALRLLAQMRRISPFSCLDHRRDFG
FPQEALGGNQVQKAQAMALVHEMLQQTFQLFSTEGSAAAWDESLLHQFCTGLDQQLRDLE
ACVMQEAGLEGTPLLEEDSILAVRKYFHRLTLYLQEKSYSPCAWEIVRAEVMRAFSSSRN
L------------------------------------------
>SscrIFNA3 
MAPTSAFLTALVLLSCNAICSLGCDLPQTHSLAHTRALRLLAQMRRISPFSCLDHRRDFG
FPQEALGGNQVQKAQAMALVHEMLQQTFQLFSTEGSAAAWDESLLHQFCTGLDQQLRDLE
ACVMQEVGLEGTPLLEEDSILAVRKYFHRLTLYLQEKSYSPCAWEIVRAEVMRSFSSSTN
L------------------------------------------
>SscrIFNA4 
MAPTSAFFTALVLLSCNAICSLGCDLPQTHSLAHTRALRLLAQMRRISPFSCLDHRRDFG
SPHEALGGNQVQKAQAMALVHEMLQQTFQLFSTEGSAAAWDESLLHQFCTGLDQQLRDLE
ACVMQEVGLEGTPLLEEDSILAVRKYFHRLTLYLQEKSYSPCAWEIIRAEVMRVFSSSTN
LQDRFRKKE----------------------------------
>SscrIFNA5 
MAPTSAFLTALVLLSCNAIYSLGCDLPQTYSLAHTRALRPLAQMRRISPFSCLDYRRDFG
FPQEALGGNQVQKAQAMALVHEMLQQTSQLFSTEGSAAAWDDSLLHQFCTGLDQQLRDLE
ACVMQEAGLEGTPLLEEDSILAVRKYFHRLTLYLQEKSYSPCAWEIVRAEVMRAFSSSTN
LQDRLRKKE----------------------------------
>SscrIFNA6 
MAPTSAFLTALVLLSCNAICSLGCDLPQTHSLAHTRALRLLAQMRRISPFSCLDHRRDFG
SPHEAFGGNQVQKAQAMALVHEMLQQTFQLFSTEGSAAAWNESLLHQFCTGLDQQLRDLE
ACVMQEAGLEGTPLLEEDSILAVRKYFHRLTLYLQEKSYSPCAWEIVRAEVMRSFSSSRN
LQDRLRKKE----------------------------------
>SscrIFNA8 
MAPTSAFLTALVLLSCNAICSLGCDLPQTHSLAHTRALRLLAQMRRISPFSCLDHRRDFG
FPQEALGGNQVQKAQAMALVHEMLQQTFQLFSTEGSAAAWDESLLHQFCTGLDQQLRDLE
ACVMQEAGLEGTPLLEEDSILAVRKYFHRLTLYLQEKSYSPCAWEIVRAEVMRAFSSSTN
LQDRLRRKE----------------------------------
>SscrIFNA9 
MAPTSAFLMALVLLSCKAICSLGCDLPQTHSLAHTRALRLLAQMRRISPFSCLDHRRDFG
FPQEALGGNQVQKAQAMALVHEMLQQTFQLFSTEGSAAAWNESLLHQFCTGLDQQLRDLE
ACVMQEVGLEGTPLLEEDSILAVRKYFHRLTLYLQEKSYSPCAWEIVRAEVMRAFSSSTN
LQDRLRKKE----------------------------------
>SscrIFNA10
MAPTSAFLTALVLLSCNAICSLGCNLPQTHSLAHTRALRLLAQMRRISPFSCLDHRKDFG
FPQEALGGNQVQKAQAMALVHEMLQQTFQLFSTEGSAAAWNESLLHQFCTGLDQQLRDLE
ACVMQEAGLEGTPLLEEDSILAVRKYFHRLTLYLQEKSYSPCAWEIVRAEVMRSFSSSRN
L------------------------------------------
>SscrIFNA11
MAPTSAFFTALVLLSYNAICSLGCDLPQTHSLAHTRALRLLAQMRRISPFSCLDHRRDFG
SPHEALGGNQVQKAQAMALVHEMLQQTFQLFSTEGSAAAWNESLLHQFCTGLDQQLRDLE
ACVMQEAGLEGTPLLEEDSILAVRKYFHRLILYLQEKSYSPCAWEIVRAEVMTSFSSSTH
L------------------------------------------
>SscrIFNA12
MAPTSAFLTVLVLLSCNAICCLGCDLPQTHSLAHTRALRLLAQMRRISPFSCLDHRRDFG
SPHEAFGGNQVQKAQAMALVHEMLQQTFQLFSTEGSAAAWDESLLHQFCTGLDQQLRDLE
ACVMQEAGLEGTPLLEEDSILAVRKYFHRLTLYLQEKSYSPCAWEIVRAEVMRVFSSSTN
LQDRLRKKE----------------------------------
>SscrIFNA13
MAPSSALLTALVLLSCNAICSLGCNLPQTHSLAHTRALRLLAQMRRISPFSCLDHRRDFG
SPHEAFGGNQVQKAQAMALVHEMLQQTFQLFSTEGSAAAWDESLLHQFCTGLDQQLRDLE
ACVMQEAGLEGTPLLEEDSILAVRKYFHRLTLYLQEKSYSPCAWEIVRAEVMRAFSSSTN
LQDRLRRKE----------------------------------
>SscrIFNA14
MAPTSTLLTVLVLLSCNAICCLGCNLPQTHSLAHTRALRLLAQMRRISPFSCLDHRRDFG
SPHEAFGGNQVQKAQAMALVHEMLQQTFQLFSTEGSAAAWDESLLHQFCTGLDQQLRDLE
ACVMQEAGLEGTPLLEEDSILAVRKYFHRLTLYLQEKNYSLCAWEIIRAEVRRVFSSSTN
LQDRLRKKE----------------------------------
>HsaIFNK   
MSTKPDMIQKCLWLEILMGIFIAGTLSLDCNLLNVHLRRVTWQNLRHLSSMSNSFPVECL
RENIAFELPQEFLQYTQPMKRDIKKAFYEMSLQAFNIFSQHTFKYWKERHLKQIQIGLDQ
QAEYLNQCLEEDKNENEDMKEMKENEMKPSEARVPQLSSLELRRYFHRIDNFLKEKKYSD
CAWEIVRVEIRRCLYYFYKFTALFRRK----------------
>HsaIFNB   
MTNKCLLQIALLLCFSTTALSMSYNLLGFLQRSSNFQCQKLLWQLNGRLEYCLKDRMNFD
IPEEIKQLQQFQKEDAALTIYEMLQNIFAIFRQDSSSTGWNETIVENLLANVYHQINHLK
TVLEEKLEKEDFTRGKLMSSLHLKRYYGRILHYLKAKEYSHCAWTIVRVEILRNFYFINR
LTGYLRN------------------------------------
>SscIFNB   
MANKCILQIALLMCFSTTALSMSYDVLRYQQRSSNLACQKLLEQLPGTPQYCLEDRMNFE
VPEEIMQPPQFQKEDAVLIIHEMLQQIFGILRRNFSSTGWNETVIKTILVELDGQMDDLE
TILEEIMEEENFPRGDMTILHLKKYYLSILQYLKSKEYRSCAWTVVQVEILRNFSFLNRL
TDYLRN-------------------------------------
>HsaIFNE   
MIIKHFFGTVLVLLASTTIFSLDLKLIIFQQRQVNQESLKLLNKLQTLSIQQCLPHRKNF
LLPQKSLSPQQYQKGHTLAILHEMLQQIFSLFRANISLDGWEENHTEKFLIQLHQQLEYL
EALMGLEAEKLSGTLGSDNLRLQVKMYFRRIHDYLENQDYSTCAWAIVQVEISRCLFFVF
SLTEKLSKQGRPLNDMKQELTTEFRSPR---------------
>SscIFNW   
MAFVLSLLTALVVFSYGPGASLGCDLFQNHVHVSRKNLVLLRQMRRLSPSFCLKDRKDFG
FPQEMVEGSQLQKTQAISVLHEMLQQTFLLLHTERSSAAWDSTLLDKLCSGLHQHLEDLE
SCLVQVRGEQASALEMAVKRYFEGIHLYLKEKKYSDCAWEIVRVEIMRRLSLSMNFQER-
-------------------------------------------
>SscIFND   
MAQIYLVMAGVMLCSISVCFLDQNLSAVHCVEKREIFKHLQEIKKIPSQLCLKDRIDFKF
PWKRESITQIQKTEGTCYCYLMLQQISSVFSKKDSRAAWNNTLLDQLLSSLDLGLRRLEH
MKKDNMDCPHVGSALRKYFQGIQLYLKEKKYSPCAWEIVRVEIERCFSLT----------
-------------------------------------------
>MluIFNE1
MINKRFRESVLVLLTSSTILSLELKLVLFQQKRVNREGSELLKKWQPSSIHQCLPHRKDF
LLPQEAGNPHQDEKGYALTILHEMLQQIFSLFQANTSLEGWKESHMEKFLIELHQQLEYL
ETLMGLQTDQKSSTVGREKLRLQVKMYFRRIRDYLENQEHSSCAWTIVQVEVNRCLLFVF
PLTGKLSQQEMDP*
>MluIFNE0
MINKRFRESVLVLLTSSTILSLELKLVLFQQKRVNREGSELLKKWQPSSIHQCLPHRKDF
LLPQEAGNPHQDEKGYALTILHEMLQQIFSLFQANTSLEGWKESHMEKFLIELHQQLEYL
ETLMGLQTDQKSSTVGREKLRLQVKMYFRRIRDYLENQEHSSCAWTIVQVEVNRCLLFVF
PLTGKLSQQEMDP*
>PvaIFNE
MISKYFFEVVLVLLASSTVFSLELKLVLFQQRRVNRENLKLLNKLQTPSIHQCLPHRKNF
LLPQKSLNPHLYQKGCALAILHETLQQIFSLFGANISLDGWEESHMEKFLIELHQQLEYL
ETLMRQQAEQKSGILGSENLRLQVKMYFQRIRDYLETQEYSRCAWTIVQVEINRCLFFVF
QLTGKLSKQEMDP*
>MluIFND14
MAQISLWLLAGVMLCSIPAGSLEEDKHWVHTGDKGSVLTLLSQLQKTPPYFCLADRNDFK
FPWNLDTITQMKKTQRTCFHHLMLLQIFNLFRAQRSLAAWDHTLLSQLLSSLHHSLEHLE
QREGEIRACPNVGILVRKYFQRIHSYLKEKKYSSCAWEVVRVEITIRVGIM*
>MluIFND15
MAQISLWLLAGVMLCSIPAGSLEEDKHWVHTGDKGSVLTLLSQLQKTPPYFCLADRNDFK
FPWNLDTITQMKKTQRTCFHHLMLLQIFNLFRAQRSLAAWDHTLLSQLLSSLHHSLEHLE
QREGEIRACPNVGILVRKYFQRIHSYLKEKKYSSCAWEVVRVEITIRVGIM*
>MluIFND1
MAQISLWLLAGVMLCSIPAGSLEEDKHWVHTGDKGSVLTLLSQLQKTPPYFCLADRNDFK
FPWNLDTITQMKKTQRTCFHHLMLLQIFNLFRAQRSLAAWDHTLLSQLLSSLHHSLEHLE
QREGEIRACPNVGILVRKYFQRIHSYLKEKKYSSCAWEVVRVEITIRVGIM*
>MluIFND10
MAQISLWLLAGVMLCSIPAGSLEEDKHWVHTGDKGSVLTLLSQLQKTPPYFCLADRNDFK
FPWNLDTITQMKKTQRTCFHHLMLLQIFNLFRAQRSLAAWDHTLLSQLLSSLHHSLEHLE
QREGEIRACPNVGILVRKYFQRIHSYLKEKKYSSCAWEVVRVEITIRVGIM*
>MluIFND7
MAQISLWLLAGVMLCSIPAGSLEEDKHWVHTGDKGSVLTLLSQLQKTPPYFCLADRNDFK
FPWNLDTITQMKKTQRTCFHHLMLLQIFNLFRAQRSLAAWDHTLLSQLLSSLHHSLEHLE
QREGEIRACPNVGILVRKHFQRIHSYLKEKKYSSCAWEVVRVEITIRVGIM*
>MluIFND2
MAQISLWLLAGVMLCSIPAGSLEEDKHWVHTGDKGSVLTLLSQLQKTPPYFCLADRNDFK
FPWNLDTITQMKKTQRTCFHHLMLLQIFNLFRAQRSLAAWDHTLLSQLLSSLHHSLEHLE
QREGEIRACPNVGILVRKHFQRIHSYLKEKKYSSCAWEVVRVEITIRVGIM*
>MluIFND8
MAQISLWLVAGVMLCSIPAGSLEEDIHWIHTRDKGRVLILLSQLQRTPLHLCLDDRNDFK
FPWNLETIMQVKKTQHTCFHHLMLLQIFHLFRAQRSRAAWDHTLLSQLLSSLHHSLEHLE
QREGEIRACPNVGILVRKYFQRIHSYLKEKKYSSCAWEVVRVEITIRVGIM*
>MluIFND6
MAQISLWLLAGVMLCSIPAGSLEEDIHWVHTRDKGRVLILLSQLQRTPPHLCLADRNDFK
FPWNLETIMQMKKIQYTCFHHLMLLQIFNLFRAQSSLAAWDHTLLSQLLSSLHHSLEHLE
QREGEIRACPNVGILVRKYFQRIHSYLKEKKYSSCAWEVVRVEITIRVGIM*
>MluIFND12
MAQISLWLVAGVTLCSIPAASLEEDVLYAHRGDNLRIFNLLRQLQRTPLHLCLGDRNDFK
FPWNRGTITQMQKTQRTCFHHLMLLQIFHLFGAQRSLAAWDHTLLSQLLSSLHHSLEHLE
QREGENRACPNVGILTRKYFQSIHNYLRRKKYSSCAWEVVRVEVTVRLLIL*
>MluIFND5
MAQVSLWLVAGVMLCSIPAASLDEDVLYAHRRDNLRIFNLLRQLQRTPLHLCLGDRNDFK
FPWNRGTITQMKKTQHTCFHHLMLLQIFHLFRAQRSLAAWDHTLLSQLLSSLHHSLEHLE
QREGEIRACPNVGILTRKYFQSIHNYLRWKKYSSCAWEVVRVEVTVCLLIL*
>MluIFND11
MAQISLWLLAGVMLCSIPAGSLEEDKHWVHTGDKGRVLTLLSQLQKTPPYLCLDDRNDFK
FPWEMETIMQMNRTQRLCLHHVMTAQIFRVFATRRSFAEWDRKRLSKLLSSLHQSLEDLE
DQAKKENNNLACPNLGVVARNYFRRIQKYLKEKKYSSCAWEVVLVEVMARVINMILSLKK
SQQIQNKLIW*
>MluIFND9
MAQISLWLLAGVMLCSIPAGSLEEDKHWVHTGDKGRVLTLLSQLQKTPPYLCLDDRNDFK
FPWEMETIMQMNRTQRLCLHHVMTAQIFRVFATRRSFAEWDRKRLSKLLSSLHQSLEDLE
DQAKKENNNLACPNLGVVARNYFRRIQKYLKEKKYSSCAWEVVLVEMMARVINMILTLKK
SQQIQNKFIW*
>PvaIFND11
MAQCSSWLAAGAMLSSILICSLGGDVPWIHSLENKKIVSLLRELEVIPSHFCLNDRTDFK
FPWEIGSITEIQKTQRTCFHHLILQQIFSLLNAADSHAAWNRTLLYQLLSRLHHSLEELD
QTNEGNLVCPDLGILVWNYFQGIHNYLKQKKYSTCAWEVVRVEITARLFLM*
>PvaIFND10
MAQCSSWLAAGAMLSSILICSLGGDVPWIHSLENKKIVSLLRELEVIPSHFCLNDRTDFK
FPWERGSITEIQKTQRTCFHHLILQQIFSLLNAADSHAAWNRTLLYQLLSRLHHSLEELD
QTNEGNLVCPDLGILVWNYFQGIHNYLKKKKYSTCAWEVVRVEITARLFLM*
>PvaIFND3
MAQCSSWLAAGEMLSSILICSLGGDVPWIHSLENRKIVSLLRELEVIPSHFCLNDRTDFK
FPWERGSITEIQKTQRTCFHHLILQQIFSLLNAADSHAAWNRTLLYQLLSRLHHSLEQLD
QTNEGNLVCPYLGILVWNYFQGIHNYLKQKKYSTCAWEVVRVEITARLFLM*
>PvaIFND7
MAQCSSWLAAGAMLSSILICSLGGDVPWIHSLENRKIVSLLRELEVIPSHFCLNDRTDFK
FPWKRGSITEIQKTQRTCFHHLVLQQIFSLLNAADSHAAWNRTLLYQLLSRLHHSLEELD
QTNEGNLVCPYLGILVWNYFQGIHNYLKQKKYSTCAWEVVRVEITARLFLM*
>PvaIFND8
MAQCSSWLAAGAMLSSILICSLGGDVPWIHSLENKKIVSLLRELEVIPSHFCLNDRTYFK
LPWERGSITEIQKTQRTCFHHLVLQQIVNLLNAADSHAAWNRTLLYQLLSRLHHSLEKLD
QTNEGNLVCPDLGILVWNYFQRIHKYLKQKYSTCAWEVVRVEITALLFLT*
>MluIFNW15
MALLLSLLTALVVFSAGPGGALGCDLPQDHVQLSRENLLLLSQMSTISPFFCLKDRKDFR
FPRATVDGSQVQKAQAIAVLHEMLQQVSNLLPTENSSVTWNTTLVDQLRSGLHRQLEDLE
ACLVEEMGEEGSALAMQGPTLALKRYFQGIRLYLEGKKYSDCAWEVVRAEIMRSFSLTRA
LQERLRNKDGDVGSP*
>MluIFNW8
MALLLSLLTALVVFSAGPRGALGCDLPQDHVQLSRENLLLLSQMSTISPFFCLKDRKDFR
FPRATVDGSQVQKAQAIAVLHEMLQQVSNLLPTENSSVTWNTTLVDQLRSGLHRQLEDLE
ACLVEEMGEEGSALAMQGPTLALKRYFQGIRLYLEGKKYSDCAWEVVRAEIMRSFSLTRA
LQERLRNKDGDVGSP*
>MluIFNW16
MALLLSLLTALVVFSAGPGGALGCDLPQDHVQLSRENLELLSQMRKISPFFCLKDRKDFR
FPRATVDGSQVQKAQAIAVLHEMLQQVSNLLPTENSSVTWNTTLVDQLRYGLHRQLEDLE
ACLVEEMGEEGSALAMQGPTLALKRYFQGIRLYLKEKKYSDCAWEVVRGEIMRSFPSITA
LQERLRNKDGDVGSP*
>MluIFNW26
MALLLSVLTALVVFSAGPRGALGCDLPQDHVLLSRENLELLSQMRTISPVFCVKDRKDFR
FPRATVDGSQVQKAQAIAVLHEMLQQVSNLLPTENSSVTWNTTLVDQLRSGLHRQLEDLE
ACLVEEMGEEGSALAMQGPTLALKRYFQGIRLYLKEKKYSDCAWEVVRGEIMRSFPSITA
LQERLRNKDGDVGSP*
>MluIFNW23
MALLLSLLTALVVFSAGAGGALGCDLPQDHVLLSRENLELLSQMSTISPFFCVKDRKDFR
FPRATVDGSQVQKAQAIAVLHEMLQQVSNLLSTENSSVTWNTTLVDQLRSGLHRQLEDLD
ACLVEEMGEEGSALAMQGPTLALKRYFQGIRLYLEEKKYSDCAWEVVRAEIMRSFSSITA
LQERLRNKDGYMGSP*
>MluIFNW19
MALLLSLLTALVVFSTGPGGALGCDLPQDHVLLSRKNLDLLNQMSTISPVFCVKDRKDFR
FPRATVDGSQVQKAQAITVLHEMLQQVFNLLPTENSSVTWNTTLVGELRSGLHLQLEALE
ACLVEEMGEEGSALAMQGPPPALKRYFEGIHLYLKEKKYSDCAWEVVRGEIMRSFPSITA
LQERLRNKDGDVGSP*
>MluIFNW21
MALLLSLLTALVVFSAGPGGALGCDLPQDHILLSRKNLDLLNQMSTISPVFCVKDRKDFR
FPRAPVDGSQVQKAQAIAVLHQMLQQVFNLLSTENSSVTWNTTLVGELRSGLHLQLEALE
ACLVEEMREEGSALAMEGPPPALKRYFEGIHLYLKEKKYSDCAWEVVRGEIMRSFSSITA
LQERLRNKDGDVGSP*
>MluIFNW14
MALLLSLLTALVVFSAGPEGALGCDLPQDHILLSRENLDLLNQMSTISPVFCVKDRKDFR
FPRATVDGSQVQKAQAIAVLHEMLQQVFHLLPTENSSVTWNTTLVGLLRSGLHRQLEDLE
ACLVEEIGEEGSALAMEGPPQALKRYFEGIHLYLKEKKYSDCAWEVVRGEIMRSFPSITA
LQERLRNKDGDVGSP*
>MluIFNW25
MALLLSLLTALVVFSAGPGGALGCDLPQDHVLLSRENLELLNQMSTISPVFCVKDRKDFR
FPRATVDGSQVQKAQAIAVLHEMLQQVFNLLPTENSSVTWNTTLVGLLRSGLHRQLEALE
ACLVEEMGEEGSALAMQGPPPALKRYFQGIRLYLKEKKYSDCAWEVVRGEIMRSFPSITA
LQERLRNKDGDVGSP*
>MluIFNW2
MALLLSLLTALVVFSTGPGGALGCDLPQDHILLSRENLELLNQMSTISPVFCVKDRKDFR
FPRATVDGSQVQKAQAIAVLHQMLQQVFNLLPTENSSVTWNTTLVDQLRSGLHLQLEALE
ACLVEEMGEEGSALAMQGPPPALKRYFQGIHLYLKEKKYSDCAWEVVRGEIMRSFSSITA
LQERLRNKDGDVGSP*
>MluIFNW18
MALLLSLLTALVVFSAGPGGALGCDLPQDHVLLSRENLVLLSQMSTISPVFCLKDRKDFR
FPQATVDGSQVQKAQAITVLHEMLQQVFNLLSTENSSVTWNTTLVGELRSGLHRQLEDLD
ACLVEEMGEEGSALAMQGPTLALKRYFQGIHLYLKEKKYSDCAWEVVRVEIRKSFSSIIA
LQESLRNKDGDVRSP*
>MluIFNW24
MALLLSVLTALVVFSAGPGGALGCDLPQDHILLSRENLELLSQMSTISPVFCVKDRKDFR
FPRATVDGSQVQKAQAIAVLHEMLQQVSNLLSTENSSVTWNTTLVGELRSGLHRQLEDLE
ACLVEEMGEEGSALAMQGPTLALKRYFQGIRLYLKEKKYSDCAWEVVRVEIMRSFSSTRA
LQERLRNKD*
>PvaIFNW5
MAPLLSLLTAVLVFSYGPGGSLGCDLSEDHIQVSKENIALLHRMQRIGSFRCRKDRKNFG
LPREMVYGSHIQKAQAITVFHEMLQETFDIFSTEHSSAAWNMTLLHGLLSGLYRQLEDLG
TCLLPEMKEAESALGMEDFTLAVKRYFQGIRVYLKEKQYSDCAWEIVRVEIKRAFSLSTN
LLEWF*
>PvaIFNW7
MAPLLSLLTAVLVFSYGPGGSLGCDLSEDHIQVSKENIALLHRMQRIGSFRCLKDRKNFG
LPREMVYGSHIQKAQAITVFHEMLQETFDIFSTEHSSAAWNMTLLHGLLSGLYRQLEDLG
TCLLPEMKEAESALGMEDFTLAVKRYFQGIRVYLKEKQYSDCAWEIVRVEIKRAFSLSTN
LLEWF*
>PvaIFNW9
MAPLLSLSLLTAVLVFSYGPGGSLGCDLSQDHIQVSKENIALLHRMQRIGSFRCLKDRKN
FGLPREMVYGSHIQKAQAITVFHEMLQETFDIFSTEHSSAAWNMTLLHGLLSGLYWQLED
LGTCLLPEMKEAESALGMEDSTLAVKNYFQGIRLYLKEKQYSDCAWEIVRVEIKRAFSLS
TKLIEWF*
>PvaIFNW26
MAPLFSLLTAVLVFSYGPGGSLGCDLSQDHIQFSKENIALLHRMQRIGSFRCRKDRKNFG
LPREMVYGSHIQKDQAITVFHEMLQETFDIFSTEHSSAAWNMTLLHGLLSGLYWQLEDLG
TCLLPEMKEAESALGMEDSTLAVKRYFQGIRVYLKEKQYSDCAWEIVRVEIKRAFSLSTK
LIEWF*
>PvaIFNW11
MAPLLSLITAVLVFSYGPGGSLGCDLSQDHIQVSKENIALLHQMQRIGSFRCRKDRKNFG
LPRWMVYGSHVQKAQAITVFHEMLQETFDIFSTEHSSAAWNTTLLHGLLSGLHRQLEYLG
TCLLPQIKEAESALGMEDSTLAVKRYFLGIRVYLKEKQYSDCAWEIVRVEIKRAFSLSRN
LLEWL*
>PvaIFNW10
MAPLLSLITAVLVFSYGPGGSLGCDLSQDHIQVSKENIALLHQMQRIGSFRCRKDRKNFG
LPRWMVYGSHVQKAQAITVFHEMLQETFDIFSTEHSSAAWNTTLLHGLLSGLHRQLEDLG
TCLLPQIKEAESALGMEDSTLAVKRYFLGIRVYLKEKQYSDCAWEIVRVEIKRAFSLSRN
LLEWL*
>PvaIFNW8
MAPLLSLITAVLVFSYGPGGSLGCDLSQDHIQVSKENIALLHQMQRIGSFRCRKDRKNFG
LPRWMVYGSHIQKAQAITVFHEMLQETFDIFGTEHSSAAWNMTLLHGLLSGLHRQLEDLG
TCLLPQIKEAESALGMDDSTLAVKRYFQGIHLYLREKQYSDCAWEIVRVEIKRAFSLSRN
LLEWL*
>PvaIFNW21
MAPLLSLLTALLLFSYGPGGSLGCDLSQDQVEVSKENIALLHQMQRISSFRCRKDRKNFG
FLREMVDGSHIQKAQAISVLHEMLQETSIIFGSEQSSTAWNMTLLHGLLSGLHRQLEDLG
TCLMPQMKEAESALGMEDPTLAVKRYFQGIHLYLKEKQYSDCAWEIVRVEIKRAFSLSTN
LLERLGNQDRDLGSL*
>PvaIFNW4
MAPLLSLITAMLVFSYGPSGSLSCDLSQNHVQVNKESIVLLHQMQRISSFRCRKDRKNFG
FPQEMVDGSQVQEAQAISVLHEMLQETSNVFGSEHSSAAWNTTVLHGLLSRLHWQLEDLG
TCLVLQMKEAESALGMEAPTLAVKRYFQGIRLYLKEKQYSDCAWEIVRVEIKRAFSLSTN
LREMLRNQDGDLRSP*
>PvaIFNW22
MAPLLPLITALLVFTYGPGGSLGCDLSQDHVQVSKENIALLHQMQRISSFRCRKDRKNFG
FLWEMVDGSHMRKAQAISVLHEMLQEISNVFSTQQSSGAWNTTLLHGLLSGVHRQLEDLS
ICLVPEMKEAEPALGMEDPAHAVKKYFQGIHIYLKEKQYTDCAWEVVRVEIRKAFSLSTN
LLDRL*
>PvaIFNW17
MAPLLPLLTALLVFTYGPGGSLGCDLSQDHVQVSKENFALLHQMQRISSFRCRKDRKNFG
FLWEMVDGSHMRKAQAISVLHEMLQEISNVFSTQQSSGAWNTTLLHGLLSGVHRQLEDLS
ICLVPEMKEAEPALGMEDPAHAVKKYFQGIHIYLKEKQYTDCAWEVVRVEIRKAFSLSTN
LLDRL*
>PvaIFNW20
MAPLLPLITALLVFTYGPGGSLGCDLSQDHIQVSKENIALLHQMQRISSFRCRKDRKNFG
FLWEMVDGSHIQKDQAISVLYEMLQEISNVFGTQQSSGAWNTTLLQGLLSGLYRQLEDLG
TCFVPEMKEVEPALGMEDPAQAVKKYFQGIHVYLKEKQYTDCAWEVVRVEIRKAFSLTTN
LLDRL*
>PvaIFNW0
MAPLLPLLTALLVFTYGPGGSLGCDLSQDHVQVSKENIALLHQMQRISSFRCRKDRKNFG
FLWEMVDGSHIQKDQAISVLYEMLQEISNVFGTQQSSGAWNTTLLHGLLSGLYRQLEDLG
TCLVPEMKEVEPALGMEDPAQAVKKYFQGIHIYLKEKQYTDCAWEVVRVEIKKAFSLSTN
LLDRL*
>PvaIFNW1
MASLLPLLTALVVFSYGPGGSLGCDLSQDHVQVSKENIALLHQMQRISSFRCRKDRKNFG
FLWEMVDGSHMQKAQAISVLYEMLQEISNVFGTQQSSGAWNTTLLHGLLSGLHWQLENLG
TCLVPEMKEVEPALGMEDPVQAVKKYFQGIHIYLKEKQYTDCAWEVVRMEIRKAFSLSTN
LLDML*
>PvaIFNW2
MAPLLPLITALLVFSYGPGGSLSCDLSQDHVQVSKENIALLHQMQRISSFRCRKDRKNFG
FLWEMVDGSHMQKAQAISVLYEMLQEISNVFGIQQSSGAWNTTLLHGLLSGLHWQLKDLG
TCLVPEMKEVELALGTEDPVQAVKKYFQGIHIYLKEKQYTDCAWEVVRVEIRKAFSLSTN
LLDML*
>PvaIFNW23
MAPLLPLLTALLVFSYGPGGSLGCDLSQDHVQVSKENIALLHQMQRISSFRCRKDRKNFG
FLWEMVDGSHIQKAQAISVLHEMLQETSNVFGTQQSSAAWNTTLLHGLLSGLHRQLEDLG
TCLVPEMKEAEPALRMEDPVQAVKKYFQGIHIYLKEKQYTDCAWEVVRVEIRKAFSLSTN
LLDRL*
>PvaIFNA4
MALPFSFLMAMVVLSCQSICSLGCDLPQTHSLVNRRALMLLGQMRRISPFSCLKDREDFG
FLQGAFGGNQFQEAQAIAVFHEMTQQTFLLFCTEVLSAAWDETLLGRFCNGLYQQLDHLE
TCQTQELGAEETPLLDEDSTLAVRKYFQRINLYLQEKKHSPCAWEIVRAEIMRSYSLSTH
LKEKSRSKD*
>PvaIFNA3
MALLFSFLMAMVVLSCQSICSLGCDLPQTHSLVNRRALMLLGQMRRISPFSCLKDREDFG
FLQGAFGGNQFQEAQAIAVFHEMTQQTFLLFCTEVLSAAWDETLLGRFCNGLYQQLNHLE
ACQTQELGAEETPLLDEDSTLAVRKYFQRINLYLQEKKHSPCAWEIVRAEIMRSYSLSTH
LKEKSRSKD*
>PvaIFNA2
MALPCSFLVAVVVLSCHSICSLGCDLPQPHSLVNRRALMLLGQMRRISPFSCLKDREDFG
FPQGAFHGNPFQEVQAIAVVHEVTRQTFLLFCTEASSSAWDEILLGRFCTGLYQQLSHLE
ACQTQEVGTEETPLLDEDSTLAVRKYFQRITLYLQEKKHSPCAWEIVRAEIMRSYSLSTH
LKEKSRSKD*
>PvaIFNA6
MALPCSFLVAVVVLSCHSICSLGCDLPQTHSLVNRRALMLLGQMRRISPFSCLKDREDFG
FPQGAFHGNPFQEVQAIAVVHEVTRQTFLLFCTEASSTAWDEILLGRFCTGLYQQLSHLE
ACQTQEVGTEETPLLDEDSTLAVRKYFQRITLYLQEKKHSPCAWEIVRAEIMRSYSLSTH
LKEKSRSKD*
>PvaIFNA5
MALPCSFLVAVVVLSCHSICSLGCDLPQPHSLVNRRALMLLGQMRRISPFSCLKDREDFG
FPQGAFHGNPFQEVQAIAVVHEVTRQTFLLFCTEASSSAWDEILLGRFCTGLYQQLSHLE
ACQTQEVGTEETPLLDEDSTLAVRKYFQRITLYLQEKKHSPCAWEIVRAEIMRSYSLSTR
LKEKSKSKD*
>PvaIFNA1
MALPCSFLVAVVVLSCHSICSLGCDLPQPHSLVNRRALMLLGQMRRISPFSCLKDREDFG
FPQGAFHGNPFQEVQAIAVVHEVTRQTFLLFCTEASSSAWDETLLGRFCTGLYQQLSHLE
ACQTQEVGTEETPLLDEDSTLAVRKYFQRITLYLQEKKHSPCAWEIVRAEIMRSYSLSTR
LKEKSKSKD*
>PvaIFNA0
MALPCSFLVAVVVLSCHSICSLGCDLTQTHSLVNRRASMLLGQMRRISPFSCLKDREDFG
FPQGAFGGSQFQEAQAIAVVHEVTRQTFHLFCTEVSSAAWDETLLGRFCTGLYQQLNHLE
ACQTQEVGTEETPLLDEDSTLAVRKYFQRITLYLQEKKHSPCAWEIVRAEVMRSYSLSTH
FQERSRSKD*
>MluIFNK0
MNTQPDMIRKCVWPVCLMGLFITGTLSLGCDLLHIHLRRITWQNVELLTNMSKSLPLECL
RENKAFELPREVLAYSQPLLHRDIKGTFYEMYMLAFSIFTQSTFQSTGEEKHLGQIQTGL
DRQLQYLEQCLKEEKGNEDKEEMEEDERRHPGARTPQPSNLELRRYFHRISSFLQDKQYS
HCAWKIVQVEIRRCFYYFQTLIELLRRK*
>MluIFNK1
MNTQPDMIRKCVWPVCLMGLFITGTLSLGCDLLHIHLRRITWQNVKLLTNMSKSLPLECL
RENKAFELPREVLAYSQPLLHRDIKGAFYEMYMLAFSIFTQSTFQSTGEEKHLGQIQTGL
DRQLQYLEQCLKEEKGNEDKEEMEEDERRHPGARTPQPSNLELRRYFHRISSFLQDKQYS
HCAWKIVQVEIRRCFYYFQTLIELLRRK*
>PvaIFNK
MSTKPHMIRKCLWPACLMGLLITGILSLDCNLLNRVTWQNLKLLSSMRNSFPKDCLRENK
AFEMPQEILYSTQLLKRDIKEAFYEISLQAFDIFSQYTFQSTWKKKYLKRIQIGLDRQLQ
YLEQCLEEEEKENEDMKEMEEDESKYPGAMVSQLTNLELKRYFHRISSFLKDKKYSHCAW
EIVRVEIRRCFYYFTALLRKK*
>MluIFNB
MTNRCTLQLTVLLCLTGAALSMNYGTLRFQQSSSNSACQKLLWQLITSPQHCLDDRMDFQ
IPREVEQPQQVRKEEAMVVMHEMLQQIFSIFRRGFSNAGWNETIVENLLEELDGQMDRLE
TALEEITKEGKFPWENRTVLRLKTYYLGIFQYLKGKSYSRCAWTVVQAEILRNFSFLNRL
IGALQD*
>PvaIFNB
MTNRCILQFALLLCFSTTALSMSYNWLRFQQRSSNLACVKLLWQLNGTPQYCHKDRMDFK
LPAEIKQPQQFQKEDTVLIIHEMLRQIFDIFQRNFSSTGWNETIIMNLYVTLSGQMDRLE
TAMEEMEEENFTWESMTVLHLKNYYFRIMRYLETKLYSRCAWTVVKAEILRNFFFLNGLT
EYLQN*
